# Supplementary material for: Mitochondrial genome evolution in species belonging to the Phialocephala fortinii s.l. - Acephala applanata species complex
Source: BMC Genomics. 2012 May 4;13:166. doi: 10.1186/1471-2164-13-166 (PMC3434094; doi:10.1186/1471-2164-13-166)
Supplement: Additional file 3 — Titel: Gene order data used for TreeREx and CREx analysis. Descriptions: Gene order data for 13 unique gene orders observed in species belonging to the Pezizomycotina and used for TreeREx and CREx analysis. [file 1471-2164-13-166-S3.txt]

>1_Beauveria_bassiana
rnl  rps3  nad2  nad3  atp9  cox2  nad4L  nad5  cob  cox1  nad1  nad4  atp8  atp6  rns  cox3  nad6
>2_Glomerella_graminicola
rnl  rps3  nad2  nad3  atp9  cox2  nad4L  nad5  cob  nad4  cox1  nad1  atp8  atp6  rns  cox3  nad6
>3_Verticillium_dahliae
rnl  rps3  nad2  nad3  nad1  nad4  atp8  atp6  rns  cox3  nad6  atp9  cox2  nad4L  nad5  cob  cox1
>4_Neurospora_crassa_new
rnl  rps3  nad2  nad3  nad4L  nad5  cob  cox1  nad1  nad4  atp8  atp6  atp9  cox2  rns  cox3  nad6
>5_Podospora_anserina
rnl  rps3  nad2  nad3  rns  cox3  nad6  atp6  cob  cox1  nad4L  nad5  cox2  nad4  atp8  nad1
>6_Arthroderma_obtusum
rnl  rps3  cox1  atp9  cox2  nad4L  nad5  nad2  cob  nad3  nad1  nad4  atp6  rns  nad6  cox3  atp8
>7_Paracoccidioides_brasiliensis
rnl  rps3  cox1  atp9  cox2  nad4L  nad5  nad2  cob  nad3  nad1  nad4  atp8  atp6  rns  nad6  cox3
>8_Aspergillus_niger
rnl  rps3  cox1  atp9  nad3  cox2  nad4L  nad5  nad2  cob  nad1  nad4  atp8  atp6  rns  nad6  cox3
>9_Penicillium_marneffei
rnl  rps3  cox1  nad3  cox2  nad4L  nad5  nad2  atp9  cob  nad1  nad4  atp8  atp6  rns  nad6  cox3
>10_Mycosphaerella_graminicola
rnl  cox3  nad1  cox1  -nad5  -nad4L  -nad4  -nad6  -nad3  -nad2  -atp9  -cox2  -cob  -rns  -atp6  -atp8
>11_Phaeosphaeria_nodorum
rnl  cob  atp6  cox1  cox2  rps3  nad4  -nad1  -nad5  -nad4L  -nad3  -nad2  -cox3  rns  nad6
>12_Phialocephala_subalpina
rnl  nad2  nad3  cox2 rps3	nad4L  nad5  cob  cox1  atp9  nad1  nad4  atp8  atp6  rns  nad6  cox3
>13_Sclerotinia_sclerotiorum
rnl  rps3  cox1  nad4  cob  atp9  nad1  atp8  atp6  nad2  nad3  cox2  nad4L  nad5  rns  nad6  cox3
