# Supplementary material for: Mitochondrial genome evolution in species belonging to the Phialocephala fortinii s.l. - Acephala applanata species complex
Source: BMC Genomics. 2012 May 4;13:166. doi: 10.1186/1471-2164-13-166 (PMC3434094; doi:10.1186/1471-2164-13-166)
Supplement: Additional file 6 — Titel: List of primers used to sequence the mt genome of Phialocephala subalpina. Description: List of primers used to amplify and sequence the complete mt genome of Phialocephala subalpina. [file 1471-2164-13-166-S6.xls]

## Sheet: Tabelle1
Fragment	PrimerName	Sequence	Length	mtDNA region	Remarks
1	mtPF_F01_F3982	GCGAGATTTGAGACTATGG	3900	cox2, nad3, nad2
	mtPF_F01_R7877	AATGGGGTGCTCTCTACTTA
	mtPF_F01_F4915	AAAATAAAGACCTCATGGTT			add. seq. primer
	mtPF_F01_R7191	GGATTATACGGTGGTTTATT			add. seq. primer
	mtPF_F01_R6333	GTCATGTTGGGTTTATTTTA			add. seq. primer
2A	mtPF_F02_F_7612	ACGCAATAATGAAAGATTTA	650	between rnl and nad2
	mtPF_F02_R_8360	TTATGGTGGGTATAGTTCAA
2B	mtPF_F02_F_8330	TTGAACTATACCCACCATAA	1400	between rnl and nad2
	mtPF_F02_R_9629	GCGGATTGATGTAATAGTAA
2C	mtPF_F02_F_9349	AATAAGTTATCCGAAAGAGG	1500	rnl (partial)
	mtPF_F02_R_10844	AATCTTGCTTTACTGTTTGA
3	mtLSU_ML8new_F10730	CTGCATTCATGTGGATAAGT	2410	rnl (partial)
	mtLSU_ML1_R13165	GTACTTTTGCATAATGGGTCAGC
	mtLSU_F11652	CACAGTTATTCCAATTTCAC			add. seq. primer
4	mtPF_F04_F17397	TAGTGGTTTAATGGGGTATG	2930	cox3, nad6
	mtPF_F04_R20344	TTTATGAATAGAGGCGACTG
	mtPF_F04_F18286	TTCACTTATAACGTCTCGTC			add. seq. primer
	mtPF_F04_R19500	GTTTATGTTGGTGCTGTATC			add. seq. primer
5	mtPF_F05_F20103	TAAACGAGCAATATACATCC	3380	rns
	mtPF_F05_R23502	ATAGGTTGAGTTTGATGATG
	mtPF_F05_F20890	AGTACGCACAATACAAAAAG			add. seq. primer
	mtPF_F05_R22663	AGGGGAGTATTTATGGAGTA			add. seq. primer
6	mtPF_F06_F23458	TACGATTAGCATGTGTCAAG	4470	nad4, atp8, atp6, rns (partial)
	mtPF_F06_R27976	CTGAGGGAAATTGTTTTACA
	mtPF_F06_F24095	TATAGGGCTTATGTGTTCTG			add. seq. primer
	mtPF_F06_R27072	AATTTACCTTATTGGGGTTA			add. seq. primer
	mtPF_F06_F25519	ATTTGTCCTTTTGTAGGATT			add. seq. primer
	mtPF_F06_R26306	TTCGTAAGACACAAAAACTC			add. seq. primer
7	mtPF_F07_F27774	TAGAGGTAATCAAACCAATG	6320	cox1 (partial), atp9, nad1; nad4 (partial)
	mtPF_F07_R31868	TACCTTTACAATCAACTCCA
	mtPF_F07_F28525	ACACAACTGCAAAAGAATAG			add. seq. primer
	mtPF_F07_R31093	TTAAATTTATGAAGGTTTCCT			add. seq. primer
	mtPF_F07_F29219	ATGTAGCTAAGGAAGAAACC			add. seq. primer
	mtPF_F07_F29909	AAGTATCCTGCTCTACCATT			add. seq. primer
	mtPF_F07_F31455	TCCATTTCAGTATCACTACC			add. seq. primer
	mtPF_F07_R33191	GCACTAAAAACAATAAATGC			add. seq. primer
	mtPF_F07_Fxxxxx	TTAAGATCTGCAATCAAAAC			add. seq. primer
	mtPF_F07_R40058	AGCAACGCATAATAATAAGA			add. seq. primer
8	mtPF_F08_F31695	TATATGCCCTAAGCTGAAAC	2925	cox1
	mtPF_F08_R34644	TGTGCTGTACATACTTCTGC
	mtPF_F08_F32531	CTCTTGTATCCACGTCTAAA			add. seq. primer
	mtPF_F08_R33769	CACCTCTTTACAGTTTATGC			add. seq. primer
9	mtPF_F09_F34499	AAGGATACCAGAGAGTGGTT	3590	cob, nad5 (partial)
	mtPF_F09_R38010	ACAAATGATGTTTTAATGGA
	mtPF_F09_R37115	TTATATTAAGAGCCATTTCG			add. seq. primer
	mtPF_F09_R36234	TATAGCCAGCTTAGGTACTG			add. seq. primer
	mtPF_F09_R35503	TGATGTTAATAACGGATGAT			add. seq. primer
	mtPF_F09_R34629	CCATTTATAGAATTTGGACA			add. seq. primer
10	mtPF_F10_F37200	AAGTAAAAGCACTTAAAGGAA	4230	nad5, nad4L, putative N-acetyl transferase (partial)
	mtPF_F10_R41454	CAAAGGATCTTATTGTCTCG
	mtPF_F10_F37992	GTCCATTAAAACATCATTTG			add. seq. primer
	mtPF_F10_R40706	GCCTTTTTAGGAGATAAAAT			add. seq. primer
	mtPF_F10_F38878	GTCATAAAAGGGAAAGCTAC			add. seq. primer
	mtPF_F10_F39392	AACAAATTCCTACACCTTCT			add. seq. primer
11	mtPF_F11_F12969	TAACTTACCACAGTTCTTCG	4570	GIY-YIG endonuclease, rnl (partial)
	mtPF_F11_R17584	TATGATTTAAGTGCATTTCC
	mtPF_F11_F13815	GCATCCCTAATAGTCTCTTT			add. seq. primer
	mtPF_F11_R16812	GAAATAGACGAAAACAATGA			add. seq. primer
	mtPF_F11_F14567	ATCTGGTTCACAATATTCAA			add. seq. primer
	mtPF_F11_R15948	AGGGAAATTGTTTAACTTGT			add. seq. primer
12	mtPF_F12_F41239	GTTATTACCCTCCATAGCTT	4750	cox2 (partial), rps3, putative N-acetyl transferase (partial)
	mtPF_F12_R4330	ATGGACAATGTTCTGAAATA
	mtPF_F12_F0396	AAGGTAGTAAACTTAGCCGTA			add. seq. primer
	mtPF_F12_R3821	CGAATTTTCTTAGCTTTACA			add. seq. primer
	mtPF_F12_F1103	ATTATACGGACAGGTTTAGC			add. seq. primer
	mtPF_F12_R2944	AAGGAATGTTTTTATCTGGT			add. seq. primer
	mtPF_F12_R2132	AATATAAAAGTTGTGCGAAA			add. seq. primer
