# Supplementary material for: Mitochondrial genome evolution in species belonging to the Phialocephala fortinii s.l. - Acephala applanata species complex
Source: BMC Genomics. 2012 May 4;13:166. doi: 10.1186/1471-2164-13-166 (PMC3434094; doi:10.1186/1471-2164-13-166)
Supplement: Additional file 7 — Titel: Presence/absence of tRNA genes in species belonging to the Pezizomycotina included in crex and treerex analysis. [file 1471-2164-13-166-S7.xlsx]

## Sheet: Tabelle1
SpeciesName	Ala	Arg	Asn	Asp	Cys	Gln	Glu	Gly	His	Ile	Leu	Lys	Met	Phe	Pro	Ser	Thr	Trp	Tyr	Val
Arthroderma obtusum	1	2	1	1	1	1	1	1	1	1	2	1	3	1	1	2	1	1	1	1
Aspergillus niger	1	2	1	1	1	1	1	2	1	1	2	1	3	1	1	2	1	1	1	1
Beauveria bassiana	1	2	1	1	1	1	1	1	1	1	2	1	3	1	1	2	1	1	1	1
Cordyceps brongniartii	1	2	1	1	1	1	1	1	1	1	2	1	3	1	1	2	1	1	1	1
Epidermophyton floccosum	1	2	1	1	1	1	1	1	1	1	2	1	3	1	1	2	1	1	1	1
Gibberella zeae	1	3	1	1	1	1	1	2	1	1	2	1	3	1	1	2	1	1	2	1
Lecanicillium muscarium	0	2	1	1	0	1	2	1	1	2	2	1	3	1	1	2	1	1	1	1
Metarhizium anisopliae	1	2	1	1	1	1	1	1	1	1	3	1	3	1	0	2	1	1	1	0
Microsporum canis	1	2	1	1	1	1	1	1	1	1	2	1	3	1	1	2	1	1	1	1
Mycosphaerella graminicola	1	3	1	1	1	1	1	1	1	1	2	1	4	1	1	2	1	1	1	1
Paracoccidioides brasiliensis	1	2	1	1	1	1	1	1	1	1	2	1	3	1	1	2	1	1	1	1
Penicillium marneffei	1	2	2	1	1	1	1	2	1	1	2	1	3	1	2	2	1	1	1	1
Phialocephala subalpina	1	2	2	1	0	1	1	2	1	1	2	1	3	1	1	3	1	1	1	1
Podospora anserina	1	2	1	1	1	1	1	1	1	1	2	1	4	1	1	2	1	1	1	2
Sclerotinia sclerotiorum	1	4	1	2	1	1	1	2	1	1	2	2	3	1	1	3	1	3	1	1
Trichophyton mentagrophytes	1	2	1	1	1	1	1	1	1	1	2	1	3	1	1	2	1	1	1	1
Verticillium dahliae	1	2	1	1	0	1	1	1	1	1	2	1	3	1	2	2	1	1	1	1
