# Supplementary material for: Mitochondrial genome evolution in species belonging to the Phialocephala fortinii s.l. - Acephala applanata species complex
Source: BMC Genomics. 2012 May 4;13:166. doi: 10.1186/1471-2164-13-166 (PMC3434094; doi:10.1186/1471-2164-13-166)
Supplement: Additional file 8 — Titel: Primers used for phylogenetic analyis in the Phialocephala fortinii s.l. – Acephala applanata species complex (PAC). Description: Primers used to amplify three mtDNA loci in eight species belonging to PAC. [file 1471-2164-13-166-S8.xls]

## Sheet: Tabelle1
Locus	PCR fragment length	Primer name	Primer sequence	Remarks
rnl	750 bp	mtDNA_rnl_F01	GTTCTGTACCTGCTATGATG	sequencing primer
		PF_mtDNA_LSU_R01	GTAGCTTCAGGAAAAGAAAT
Rps3 - putative N-acetyl-transferase	960 bp	mtDNA_S03_F02	AGGGAAGTATATAAAGAGACTG
		mtPF_F12_F0396	AAGGTAGTAAACTTAGCCGTA
atp9 - nad4	1750 bp	mtPF_S05_F	GCGGACGCCTTAAAACTTCT
		mtPF_S05_R	GACAATTCGTAAGAAATACCTGTAGA
